# Supplementary material for: Decreased Expression of Soluble Epoxide Hydrolase Suppresses Murine Choroidal Neovascularization
Source: Int J Mol Sci. 2022 Dec 9;23(24):15595. doi: 10.3390/ijms232415595 (PMC9779010; doi:10.3390/ijms232415595)
Supplement: Supplementary file 1 [file ijms-23-15595-s001.zip]

Archive with 1 entries (1 files):
- ijms-2002018-supplementary.pdf
